# Supplementary material for: Brain Glucose Metabolism and COMT Val 158 Met Polymorphism in Female Patients with Work-Related Stress
Source: Diagnostics (Basel). 2024 Aug 9;14(16):1730. doi: 10.3390/diagnostics14161730 (PMC11353128; doi:10.3390/diagnostics14161730)
Supplement: Supplementary file 1 [file diagnostics-14-01730-s001.zip]

Archive with 4 entries (4 files):
- Supporting Information S1_ Screening for stress symptoms.pdf
- Supporting Information S2_ Summary of SCAN interview.pdf
- Supporting Information S3_SCAN interview analysis.xlsx
- Supporting Information S4_ Cluster parameters.pdf
