# Supplementary material for: Brain Glucose Metabolism and COMT Val 158 Met Polymorphism in Female Patients with Work-Related Stress
Source: Diagnostics (Basel). 2024 Aug 9;14(16):1730. doi: 10.3390/diagnostics14161730 (PMC11353128; doi:10.3390/diagnostics14161730)
Supplement: Supplementary file 1 [file diagnostics-14-01730-s001.zip › Supporting Information S3_SCAN interview analysis.xlsx]

## Sheet: All
SCAN Interview analysis ALL
Question Nr	Rating	Mean difference (controls – patients)	95% confidence interval for mean difference (controls – patients)	P-value (Wilcoxon rank sum test)	Decimal ajustment	Comma replacement		Total 163
13		-1545455	-1.891932, -1.198977	0	0	0	0.05	163	0.000306748	Reject null hypo
41		-1363636	-1.698365, -1.028907	0.0	0	0	0.05	162	0.000308642	Reject null hypo
106		-1272727	-1.582626, -.9628284	0.0000	0	0	0.05	161	0.000310559	Reject null hypo
118		-1636364	-1.97109, -1.301635	0.0000	0	0	0.05	160	0.0003125	Reject null hypo
119		-1727273	-2.037172, -1.417374	0.0000	0	0	0.05	159	0.000314465	Reject null hypo
124		-1545455	-1.891932, -1.198977	0.0000	0	0	0.05	158	0.000316456	Reject null hypo
18		-1727273	-2.182422, -1.272124	0.0001	0.0001	0.0001	0.05	157	0.000318471	Reject null hypo
19	No rating	-1636364	-2.110889, -1.161838	0.0001	0.0001	0.0001	0.05	156	0.000320513	Reject null hypo
24		-1727273	-2.156308, -1.298237	0.0001	0.0001	0.0001	0.05	155	0.000322581	Reject null hypo
26		-1818182	-2.21826, -1.418104	0.0001	0.0001	0.0001	0.05	154	0.000324675	Reject null hypo
53		-1545455	-2.001613, -1.089296	0.0001	0.0001	0.0001	0.05	153	0.000326797	Reject null hypo
117		-1454545	-1.910704, -.9983867	0.0001	0.0001	0.0001	0.05	152	0.000328947	Reject null hypo
120		-1272727	-1.701763, -.8436917	0.0001	0.0001	0.0001	0.05	151	0.000331126	Reject null hypo
122		-1272727	-1.701763, -.8436917	0.0001	0.0001	0.0001	0.05	150	0.000333333	Reject null hypo
123		-1454545	-1.910704, -.9983867	0.0001	0.0001	0.0001	0.05	149	0.00033557	Reject null hypo
160		-1363636	-1.810937, -.9163359	0.0001	0.0001	0.0001	0.05	148	0.000337838	Reject null hypo
161		-1181818	-1.581896, -.7817405	0.0001	0.0001	0.0001	0.05	147	0.000340136	Reject null hypo
162		-1272727	-1.701763, -.8436917	0.0001	0.0001	0.0001	0.05	146	0.000342466	Reject null hypo
20	No rating	-1.2	-1.646094, -.7539055	0.0002	0.0002	0.0002	0.05	145	0.000344828	Reject null hypo
45		-1.5	-2.009831, -.9901686	0.0003	0.0003	0.0003	0.05	144	0.000347222	Reject null hypo
14		-1181818	-1.679911, -.6837254	0.0004	0.0004	0.0004	0.05	143	0.00034965	Accept
22	No rating	-1.8	-2.276979, -1.323021	0.0004	0.0004	0.0004	0.05	142	0.000352113	Accept
25		-1818182	-2.21826, -1.418104	0.0004	0.0004	0.0004	0.05	141	0.00035461	Accept
27		-1181818	-1.679911, -.6837254	0.0004	0.0004	0.0004	0.05	140	0.000357143	Accept
28		-1272727	-1.794365, -.7510897	0.0004	0.0004	0.0004	0.05	139	0.000359712	Accept
42		-1272727	-1.794365, -.7510897	0.0004	0.0004	0.0004	0.05	138	0.000362319	Accept
44		-1272727	-1.794365, -.7510897	0.0004	0.0004	0.0004	0.05	137	0.000364964	Accept
54		-1181818	-1.679911, -.6837254	0.0004	0.0004	0.0004	0.05	136	0.000367647	Accept
92		-1454545	-1.99871, -.9103809	0.0004	0.0004	0.0004	0.05	135	0.00037037	Accept
97		-1545455	-2.089619, -1.00129	0.0004	0.0004	0.0004	0.05	134	0.000373134	Accept
107		-1181818	-1.679911, -.6837254	0.0004	0.0004	0.0004	0.05	133	0.00037594	Accept
108		-1363636	-1.900397, -.8268758	0.0004	0.0004	0.0004	0.05	132	0.000378788	Accept
109		-1363636	-1.900397, -.8268758	0.0004	0.0004	0.0004	0.05	131	0.000381679	Accept
114		-1181818	-1.679911, -.6837254	0.0004	0.0004	0.0004	0.05	130	0.000384615	Accept
115		-1090909	-1.555757, -.6260608	0.0004	0.0004	0.0004	0.05	129	0.000387597	Accept
121		-1	-1.419605, -.5803949	0.0004	0.0004	0.0004	0.05	128	0.000390625	Accept
125		-1272727	-1.794365 -.7510897	0.0004	0.0004	0.0004	0.05	127	0.000393701	Accept
127		-1090909	-1.555757, -.6260608	0.0004	0.0004	0.0004	0.05	126	0.000396825	Accept
128		-1090909	-1.555757, -.6260608	0.0004	0.0004	0.0004	0.05	125	0.0004	Accept
135		-1181818	-1.679911, -.6837254	0.0004	0.0004	0.0004	0.05	124	0.000403226	Accept
7		-1.25	-1.78, -0.73	0.0008	0.0008	0.0008	0.05	123	0.000406504	Accept
17		-1090909	-1.642378, -.53944	0.0016	0.002	0.002	0.05	122	0.000409836	Accept
21	No rating	-1.5	-2.140921, -.8590791	0.0021	0.002	0.002	0.05	121	0.000413223	Accept
49		-1181818	-1.761586, -.6020505	0.0016	0.002	0.002	0.05	120	0.000416667	Accept
52		-.8181818	-1.21826, -.4181041	0.0016	0.002	0.002	0.05	119	0.000420168	Accept
57		-.9090909	-1.373939, -.4442426	0.0016	0.002	0.002	0.05	118	0.000423729	Accept
60		-1090909	-1.642378, -.53944	0.0016	0.002	0.002	0.05	117	0.00042735	Accept
63		-1	-1.513909, -.4860909	0.0016	0.002	0.002	0.05	116	0.000431034	Accept
96		-1181818	-1.761586, -.6020505	0.0016	0.002	0.002	0.05	115	0.000434783	Accept
98		-.9090909	-1.373939, -.4442426	0.0016	0.002	0.002	0.05	114	0.000438596	Accept
99		-1	-1.513909, -.4860909	0.0016	0.002	0.002	0.05	113	0.000442478	Accept
110		-.8181818	-1.21826, -.4181041	0.0016	0.002	0.002	0.05	112	0.000446429	Accept
112		-.8181818	-1.21826, -.4181041	0.0016	0.002	0.002	0.05	111	0.00045045	Accept
134		-.9090909	-1.373939, -.4442426	0.0016	0.002	0.002	0.05	110	0.000454545	Accept
139		-.7272727	-1.037172, -.4173739	0.0016	0.002	0.002	0.05	109	0.000458716	Accept
141		-1090909	-1.642378, -.53944	0.0016	0.002	0.002	0.05	108	0.000462963	Accept
142		-1090909	-1.642378, -.53944	0.0016	0.002	0.002	0.05	107	0.00046729	Accept
143		-.9090909	-1.373939, -.4442426	0.0016	0.002	0.002	0.05	106	0.000471698	Accept
43		-1.1	-1.681719, -.518281	0.0031	0.003	0.003	0.05	105	0.00047619	Accept
48		-1172727	-1.804989, -.5404652	0.0041	0.004	0.004	0.05	104	0.000480769	Accept
46		-1081818	-1.694799, -.468837	0.0054	0.005	0.005	0.05	103	0.000485437	Accept
8		-.7272727	-1.156308, -.2982372	0.0057	0.006	0.006	0.05	102	0.000490196	Accept
16		-.8181818	-1.316275, -.3200891	0.0057	0.006	0.006	0.05	101	0.00049505	Accept
50		-.9090909	-1.46056, -.3576218	0.0057	0.006	0.006	0.05	100	0.0005	Accept
51		-.8181818	-1.316275, -.3200891	0.0057	0.006	0.006	0.05	99	0.000505051	Accept
59		-.8181818	-1.316275, -.3200891	0.0057	0.006	0.006	0.05	98	0.000510204	Accept
93		-1	-1.593411, -.4065888	0.0057	0.006	0.006	0.05	97	0.000515464	Accept
100		-.7272727	-1.156308, -.2982372	0.0057	0.006	0.006	0.05	96	0.000520833	Accept
126		-1	-1.593411, -.4065888	0.0057	0.006	0.006	0.05	95	0.000526316	Accept
47		-.9727273	-1.5765, -.3689544	0.0101	0.010	0.01	0.05	94	0.000531915	Accept
2		-0.73	-1.24, -0.21	0.0170	0.017	0.017	0.05	93	0.000537634	Accept
15		-.8181818	-1.39795, -.2384141	0.017	0.017	0.017	0.05	92	0.000543478	Accept
71		-.8181818	-1.39795, -.2384141	0.0170	0.017	0.017	0.05	91	0.000549451	Accept
113		-.7272727	-1.24891, -.2056352	0.0170	0.017	0.017	0.05	90	0.000555556	Accept
129		-.6363636	-1.083664, -.1890631	0.0170	0.017	0.017	0.05	89	0.000561798	Accept
136		-.5454545	-.891932, -.1989771	0.0170	0.017	0.017	0.05	88	0.000568182	Accept
151		-.6363636	-1.083664, -.1890631	0.0170	0.017	0.017	0.05	87	0.000574713	Accept
10		-.8	-1.410514, -.1894862	0.0325	0.033	0.033	0.05	86	0.000581395	Accept
116		-.6	-1.064531, -.1354687	0.0325	0.033	0.033	0.05	85	0.000588235	Accept
9		-.4545455	-.8010229, -.108068	0.0454	0.045	0.045	0.05	84	0.000595238	Accept
23		-.7272727	-1.327389, -.1271561	0.0454	0.045	0.045	0.05	83	0.00060241	Accept
29		-.5454545	-1.001613, -.0892958	0.0454	0.045	0.045	0.05	82	0.000609756	Accept
39		-.7272727	-1.327389, -.1271561	0.0454	0.045	0.045	0.05	81	0.000617284	Accept
56		-.6363636	-1.173124, -.099603	0.0454	0.045	0.045	0.05	80	0.000625	Accept
72		-.6363636	-1.173124, -.099603	0.0454	0.045	0.045	0.05	79	0.000632911	Accept
82		-.4545455	-.8010229, -.108068	0.0454	0.045	0.045	0.05	78	0.000641026	Accept
87		-.636363	-1.173124, -.099603	0.0454	0.045	0.045	0.05	77	0.000649351	Accept
95		-.6363636	-1.173124, -.099603	0.0454	0.045	0.045	0.05	76	0.000657895	Accept
137		-.5454545	-1.001613, -.0892958	0.0454	0.045	0.045	0.05	75	0.000666667	Accept
138		-.4545455	-.8010229, -.108068	0.0454	0.045	0.045	0.05	74	0.000675676	Accept
65		-.7181818	-1.331163, -.1052006	0.0511	0.051	0.051
64		-.4545455	-.9107042, .0016133	0.1103	0.11	0.11
69		-.3636364	-.6983654, -.0289073	0.1103	0.11	0.11
73		-.4545455	-.9107042, .0016133	0.1103	0.11	0.11
94		-.3636364	-.6983654, -.0289073	0.1103	0.11	0.11
102		-.4545455	-.9107042, .0016133	0.1103	0.11	0.11
130		-.3636364	-.6983654, -.0289073	0.1103	0.11	0.11
131		-.4545455	-.9107042, .0016133	0.1103	0.11	0.11
133		-.6363636	-1.249671, -.0230561	0.1103	0.11	0.11
33		-.2545455	-.7822842, .2731933	0.1873	0.19	0.19
81		-.3	-.6209211, .0209211	0.2105	0.21	0.21
111		-.3	-.6209211, .0209211	0.2105	0.21	0.21
12		-.2727273	-.5826261, .0371716	0.2481	0.25	0.25
55		-.4545455	-.99871, .0896191	0.2481	0.25	0.25
58		-.3636364	-.8109369, .0836641	0.2481	0.25	0.25
68		-.3636364	-.8109369, .0836641	0.2481	0.25	0.25
70		-.3636364	-.8109369, .0836641	0.2481	0.25	0.25
83		-.2727273	-.5826261, .0371716	0.2481	0.25	0.25
132		-.2727273	-.5826261, .0371716	0.2481	0.25	0.25
34		-.1636364	-.6837374, .3564647	0.3697	0.37	0.37
76		-.2636364	-.6530705, .1257977	0.3697	0.37	0.37
40		-.3333333	-.8035582, .1368915	0.4211	0.42	0.42
3		-0.27	-0.70, 0.16	0.5238	0.52	0.52
6		-.2727273	-.7017628, .1563083	0.5238	0.52	0.52
11		-.1818182	-.4501985, .0865621	0.5238	0.52	0.52
66		-.2727273	-.7017628, .1563083	0.5238	0.52	0.52
67		-.2727273	-.7017628, .1563083	0.5238	0.52	0.52
74		-.2727273	-.7017628, .1563083	0.5238	0.52	0.52
91		-.1818182	-.4501985, .0865621	0.5238	0.52	0.52
101		-.2727273	-.7017628, .1563083	0.5238	0.52	0.52
104		-.2727273	-.7017628, .1563083	0.5238	0.52	0.52
140		-.1818182	-.4501985, .0865621	0.5238	0.52	0.52
146		-.2727273	-.7017628, .1563083	0.5238	0.52	0.52
32		-.1727273	-.5410379, .1955833	0.6617	0.66	0.66
35		.1	-.0990362, .2990362	0.9524	0.95	0.95
1		0.02	-0.36, 0.40	1	0.99	0.99
4		-.1818182	-.5818959, .2182595	1	0.99	0.99
5		-.1818182	-.5818959, .2182595	1	0.99	0.99
30	?	0	0	1	0.99	0.99
31	?	0	0	1	0.99	0.99
36		.0909091	-.6020459, .783864	0.9916	0.99	0.99
37		-.0909091	-.290948, .1091298	1	0.99	0.99
38	?	0	0	1	0.99	0.99
61		-.0909091	-.290948, .1091298	1	0.99	0.99
62		-.0909091	-.290948, .1091298	1	0.99	0.99
75	?	0	0	1	0.99	0.99
77		-.0909091	-.290948, .1091298	0.99	0.99	0.99
78		-.0909091	-.290948, .1091298	1	0.99	0.99
79	?	0	0	0.99	0.99	0.99
80		-.0909091	-.290948, .1091298	0.99	0.99	0.99
84	?	0	0	1	0.99	0.99
85	?	0	0	1	0.99	0.99
86	?	0	0	1	0.99	0.99
88		-.1818182	-.5818959, .2182595	1	0.99	0.99
89	?	0	0	1	0.99	0.99
90		-.1818182	-.5818959, .2182595	1	0.99	0.99
103	?	0	0	1	0.99	0.99
105	?	0	0	1	0.99	0.99
144		-.0909091	-.290948, .1091298	0.99	0.99	0.99
145	?	0	0	0.99	0.99	0.99
147	?	0	0	0.99	0.99	0.99
148	?	0	0	0.99	0.99	0.99
149	?	0	0	0.99	0.99	0.99
150		-.0909091	-.290948, .1091298	0.99	0.99	0.99
152		-.1818182	-.5818959, .2182595	0.99	0.99	0.99
153	?	0	0	0.99	0.99	0.99
154	?	0	0	0.99	0.99	0.99
155	?	0	0	0.99	0.99	0.99
156	?	0	0	0.99	0.99	0.99
157	?	0	0	0.99	0.99	0.99
158	?	0	0	0.99	0.99	0.99
159	?	0	0	0.99	0.99	0.99
163		-.0909091	-.290948, .1091298	1	0.99	0.99
Replace with 0.99, if output is 1 – being a probabulity which cannot be 1 in a sample.
’<0.0001’, if p<0.0001
3 decimals for 0.001 < p < 0.10
4 decimals for 0.0001 < p < 0.001
P-value formatting: 2 decimals for p>0.10

## Sheet: Minus rating
SCAN Interview analysis Minus Rating
Question Nr	Mean difference (controls – patients)	95% confidence interval for mean difference (controls – patients)	P-value (Wilcoxon rank sum test)	Decimal ajustment	Comma replacement		Total 159
13	-1545455	-1.891932, -1.198977	0	0	0	0.05	159	0.000314465	Reject null hypo
41	-1363636	-1.698365, -1.028907	0.0	0	0	0.05	158	0.000316456	Reject null hypo
106	-1272727	-1.582626, -.9628284	0.0000	0	0	0.05	157	0.000318471	Reject null hypo
118	-1636364	-1.97109, -1.301635	0.0000	0	0	0.05	156	0.000320513	Reject null hypo
119	-1727273	-2.037172, -1.417374	0.0000	0	0	0.05	155	0.000322581	Reject null hypo
124	-1545455	-1.891932, -1.198977	0.0000	0	0	0.05	154	0.000324675	Reject null hypo
18	-1727273	-2.182422, -1.272124	0.0001	0.0001	0.0001	0.05	153	0.000326797	Reject null hypo
24	-1727273	-2.156308, -1.298237	0.0001	0.0001	0.0001	0.05	152	0.000328947	Reject null hypo
26	-1818182	-2.21826, -1.418104	0.0001	0.0001	0.0001	0.05	151	0.000331126	Reject null hypo
53	-1545455	-2.001613, -1.089296	0.0001	0.0001	0.0001	0.05	150	0.000333333	Reject null hypo
117	-1454545	-1.910704, -.9983867	0.0001	0.0001	0.0001	0.05	149	0.00033557	Reject null hypo
120	-1272727	-1.701763, -.8436917	0.0001	0.0001	0.0001	0.05	148	0.000337838	Reject null hypo
122	-1272727	-1.701763, -.8436917	0.0001	0.0001	0.0001	0.05	147	0.000340136	Reject null hypo
123	-1454545	-1.910704, -.9983867	0.0001	0.0001	0.0001	0.05	146	0.000342466	Reject null hypo
160	-1363636	-1.810937, -.9163359	0.0001	0.0001	0.0001	0.05	145	0.000344828	Reject null hypo
161	-1181818	-1.581896, -.7817405	0.0001	0.0001	0.0001	0.05	144	0.000347222	Reject null hypo
162	-1272727	-1.701763, -.8436917	0.0001	0.0001	0.0001	0.05	143	0.00034965	Reject null hypo
45	-1.5	-2.009831, -.9901686	0.0003	0.0003	0.0003	0.05	142	0.000352113	Reject null hypo
14	-1181818	-1.679911, -.6837254	0.0004	0.0004	0.0004	0.05	141	0.00035461	Accept
25	-1818182	-2.21826, -1.418104	0.0004	0.0004	0.0004	0.05	140	0.000357143	Accept
27	-1181818	-1.679911, -.6837254	0.0004	0.0004	0.0004	0.05	139	0.000359712	Accept
28	-1272727	-1.794365, -.7510897	0.0004	0.0004	0.0004	0.05	138	0.000362319	Accept
42	-1272727	-1.794365, -.7510897	0.0004	0.0004	0.0004	0.05	137	0.000364964	Accept
44	-1272727	-1.794365, -.7510897	0.0004	0.0004	0.0004	0.05	136	0.000367647	Accept
54	-1181818	-1.679911, -.6837254	0.0004	0.0004	0.0004	0.05	135	0.00037037	Accept
92	-1454545	-1.99871, -.9103809	0.0004	0.0004	0.0004	0.05	134	0.000373134	Accept
97	-1545455	-2.089619, -1.00129	0.0004	0.0004	0.0004	0.05	133	0.00037594	Accept
107	-1181818	-1.679911, -.6837254	0.0004	0.0004	0.0004	0.05	132	0.000378788	Accept
108	-1363636	-1.900397, -.8268758	0.0004	0.0004	0.0004	0.05	131	0.000381679	Accept
109	-1363636	-1.900397, -.8268758	0.0004	0.0004	0.0004	0.05	130	0.000384615	Accept
114	-1181818	-1.679911, -.6837254	0.0004	0.0004	0.0004	0.05	129	0.000387597	Accept
115	-1090909	-1.555757, -.6260608	0.0004	0.0004	0.0004	0.05	128	0.000390625	Accept
121	-1	-1.419605, -.5803949	0.0004	0.0004	0.0004	0.05	127	0.000393701	Accept
125	-1272727	-1.794365 -.7510897	0.0004	0.0004	0.0004	0.05	126	0.000396825	Accept
127	-1090909	-1.555757, -.6260608	0.0004	0.0004	0.0004	0.05	125	0.0004	Accept
128	-1090909	-1.555757, -.6260608	0.0004	0.0004	0.0004	0.05	124	0.000403226	Reject null hypo
135	-1181818	-1.679911, -.6837254	0.0004	0.0004	0.0004	0.05	123	0.000406504	Reject null hypo
7	-1.25	-1.78, -0.73	0.0008	0.0008	0.0008	0.05	122	0.000409836	Accept
17	-1090909	-1.642378, -.53944	0.0016	0.002	0.002	0.05	121	0.000413223	Accept
49	-1181818	-1.761586, -.6020505	0.0016	0.002	0.002	0.05	120	0.000416667	Accept
52	-.8181818	-1.21826, -.4181041	0.0016	0.002	0.002	0.05	119	0.000420168	Accept
57	-.9090909	-1.373939, -.4442426	0.0016	0.002	0.002	0.05	118	0.000423729	Accept
60	-1090909	-1.642378, -.53944	0.0016	0.002	0.002	0.05	117	0.00042735	Accept
63	-1	-1.513909, -.4860909	0.0016	0.002	0.002	0.05	116	0.000431034	Accept
96	-1181818	-1.761586, -.6020505	0.0016	0.002	0.002	0.05	115	0.000434783	Accept
98	-.9090909	-1.373939, -.4442426	0.0016	0.002	0.002	0.05	114	0.000438596	Accept
99	-1	-1.513909, -.4860909	0.0016	0.002	0.002	0.05	113	0.000442478	Accept
110	-.8181818	-1.21826, -.4181041	0.0016	0.002	0.002	0.05	112	0.000446429	Accept
112	-.8181818	-1.21826, -.4181041	0.0016	0.002	0.002	0.05	111	0.00045045	Accept
134	-.9090909	-1.373939, -.4442426	0.0016	0.002	0.002	0.05	110	0.000454545	Accept
139	-.7272727	-1.037172, -.4173739	0.0016	0.002	0.002	0.05	109	0.000458716	Accept
141	-1090909	-1.642378, -.53944	0.0016	0.002	0.002	0.05	108	0.000462963	Accept
142	-1090909	-1.642378, -.53944	0.0016	0.002	0.002	0.05	107	0.00046729	Accept
143	-.9090909	-1.373939, -.4442426	0.0016	0.002	0.002	0.05	106	0.000471698	Accept
43	-1.1	-1.681719, -.518281	0.0031	0.003	0.003	0.05	105	0.00047619	Accept
48	-1172727	-1.804989, -.5404652	0.0041	0.004	0.004	0.05	104	0.000480769	Accept
46	-1081818	-1.694799, -.468837	0.0054	0.005	0.005	0.05	103	0.000485437	Accept
8	-.7272727	-1.156308, -.2982372	0.0057	0.006	0.006	0.05	102	0.000490196	Accept
16	-.8181818	-1.316275, -.3200891	0.0057	0.006	0.006	0.05	101	0.00049505	Accept
50	-.9090909	-1.46056, -.3576218	0.0057	0.006	0.006	0.05	100	0.0005	Accept
51	-.8181818	-1.316275, -.3200891	0.0057	0.006	0.006	0.05	99	0.000505051	Accept
59	-.8181818	-1.316275, -.3200891	0.0057	0.006	0.006	0.05	98	0.000510204	Accept
93	-1	-1.593411, -.4065888	0.0057	0.006	0.006	0.05	97	0.000515464	Accept
100	-.7272727	-1.156308, -.2982372	0.0057	0.006	0.006	0.05	96	0.000520833	Accept
126	-1	-1.593411, -.4065888	0.0057	0.006	0.006	0.05	95	0.000526316	Accept
47	-.9727273	-1.5765, -.3689544	0.0101	0.010	0.01	0.05	94	0.000531915	Accept
2	-0.73	-1.24, -0.21	0.0170	0.017	0.017	0.05	93	0.000537634	Accept
15	-.8181818	-1.39795, -.2384141	0.017	0.017	0.017	0.05	92	0.000543478	Accept
71	-.8181818	-1.39795, -.2384141	0.0170	0.017	0.017	0.05	91	0.000549451	Accept
113	-.7272727	-1.24891, -.2056352	0.0170	0.017	0.017	0.05	90	0.000555556	Accept
129	-.6363636	-1.083664, -.1890631	0.0170	0.017	0.017	0.05	89	0.000561798	Accept
136	-.5454545	-.891932, -.1989771	0.0170	0.017	0.017	0.05	88	0.000568182	Accept
151	-.6363636	-1.083664, -.1890631	0.0170	0.017	0.017	0.05	87	0.000574713	Accept
10	-.8	-1.410514, -.1894862	0.0325	0.033	0.033	0.05	86	0.000581395	Accept
116	-.6	-1.064531, -.1354687	0.0325	0.033	0.033	0.05	85	0.000588235	Accept
9	-.4545455	-.8010229, -.108068	0.0454	0.045	0.045	0.05	84	0.000595238	Accept
23	-.7272727	-1.327389, -.1271561	0.0454	0.045	0.045	0.05	83	0.00060241	Accept
29	-.5454545	-1.001613, -.0892958	0.0454	0.045	0.045	0.05	82	0.000609756	Accept
39	-.7272727	-1.327389, -.1271561	0.0454	0.045	0.045	0.05	81	0.000617284	Accept
56	-.6363636	-1.173124, -.099603	0.0454	0.045	0.045	0.05	80	0.000625	Accept
72	-.6363636	-1.173124, -.099603	0.0454	0.045	0.045	0.05	79	0.000632911	Accept
82	-.4545455	-.8010229, -.108068	0.0454	0.045	0.045	0.05	78	0.000641026	Accept
87	-.636363	-1.173124, -.099603	0.0454	0.045	0.045	0.05	77	0.000649351	Accept
95	-.6363636	-1.173124, -.099603	0.0454	0.045	0.045	0.05	76	0.000657895	Accept
137	-.5454545	-1.001613, -.0892958	0.0454	0.045	0.045	0.05	75	0.000666667	Accept
138	-.4545455	-.8010229, -.108068	0.0454	0.045	0.045	0.05	74	0.000675676	Accept
65	-.7181818	-1.331163, -.1052006	0.0511	0.051	0.051	0.05	73	0.000684932	Accept
64	-.4545455	-.9107042, .0016133	0.1103	0.11	0.11	0.05	72	0.000694444	Accept
69	-.3636364	-.6983654, -.0289073	0.1103	0.11	0.11	0.05	71	0.000704225	Accept
73	-.4545455	-.9107042, .0016133	0.1103	0.11	0.11	0.05	70	0.000714286	Accept
94	-.3636364	-.6983654, -.0289073	0.1103	0.11	0.11	0.05	69	0.000724638	Accept
102	-.4545455	-.9107042, .0016133	0.1103	0.11	0.11	0.05	68	0.000735294	Accept
130	-.3636364	-.6983654, -.0289073	0.1103	0.11	0.11	0.05	67	0.000746269	Accept
131	-.4545455	-.9107042, .0016133	0.1103	0.11	0.11	0.05	66	0.000757576	Accept
133	-.6363636	-1.249671, -.0230561	0.1103	0.11	0.11	0.05	65	0.000769231	Accept
33	-.2545455	-.7822842, .2731933	0.1873	0.19	0.19	0.05	64	0.00078125	Accept
81	-.3	-.6209211, .0209211	0.2105	0.21	0.21	0.05	63	0.000793651	Accept
111	-.3	-.6209211, .0209211	0.2105	0.21	0.21	0.05	62	0.000806452	Accept
12	-.2727273	-.5826261, .0371716	0.2481	0.25	0.25	0.05	61	0.000819672	Accept
55	-.4545455	-.99871, .0896191	0.2481	0.25	0.25	0.05	60	0.000833333	Accept
58	-.3636364	-.8109369, .0836641	0.2481	0.25	0.25	0.05	59	0.000847458	Accept
68	-.3636364	-.8109369, .0836641	0.2481	0.25	0.25	0.05	58	0.000862069	Accept
70	-.3636364	-.8109369, .0836641	0.2481	0.25	0.25	0.05	57	0.000877193	Accept
83	-.2727273	-.5826261, .0371716	0.2481	0.25	0.25	0.05	56	0.000892857	Accept
132	-.2727273	-.5826261, .0371716	0.2481	0.25	0.25	0.05	55	0.000909091	Accept
34	-.1636364	-.6837374, .3564647	0.3697	0.37	0.37	0.05	54	0.000925926	Accept
76	-.2636364	-.6530705, .1257977	0.3697	0.37	0.37	0.05	53	0.000943396	Accept
40	-.3333333	-.8035582, .1368915	0.4211	0.42	0.42	0.05	52	0.000961538	Accept
3	-0.27	-0.70, 0.16	0.5238	0.52	0.52	0.05	51	0.000980392	Accept
6	-.2727273	-.7017628, .1563083	0.5238	0.52	0.52	0.05	50	0.001	Accept
11	-.1818182	-.4501985, .0865621	0.5238	0.52	0.52	0.05	49	0.00102041	Accept
66	-.2727273	-.7017628, .1563083	0.5238	0.52	0.52	0.05	48	0.00104167	Accept
67	-.2727273	-.7017628, .1563083	0.5238	0.52	0.52	0.05	47	0.00106383	Accept
74	-.2727273	-.7017628, .1563083	0.5238	0.52	0.52	0.05	46	0.00108696	Accept
91	-.1818182	-.4501985, .0865621	0.5238	0.52	0.52	0.05	45	0.00111111	Accept
101	-.2727273	-.7017628, .1563083	0.5238	0.52	0.52	0.05	44	0.00113636	Accept
104	-.2727273	-.7017628, .1563083	0.5238	0.52	0.52	0.05	43	0.00116279	Accept
140	-.1818182	-.4501985, .0865621	0.5238	0.52	0.52	0.05	42	0.00119048	Accept
146	-.2727273	-.7017628, .1563083	0.5238	0.52	0.52	0.05	41	0.00121951	Accept
32	-.1727273	-.5410379, .1955833	0.6617	0.66	0.66	0.05	40	0.00125	Accept
35	.1	-.0990362, .2990362	0.9524	0.95	0.95	0.05	39	0.00128205	Accept
1	0.02	-0.36, 0.40	1	0.99	0.99	0.05	38	0.00131579	Accept
4	-.1818182	-.5818959, .2182595	1	0.99	0.99	0.05	37	0.00135135	Accept
5	-.1818182	-.5818959, .2182595	1	0.99	0.99	0.05	36	0.00138889	Accept
30	0	0	1	0.99	0.99	0.05	35	0.00142857	Accept
31	0	0	1	0.99	0.99	0.05	34	0.00147059	Accept
36	.0909091	-.6020459, .783864	0.9916	0.99	0.99	0.05	33	0.00151515	Accept
37	-.0909091	-.290948, .1091298	1	0.99	0.99	0.05	32	0.0015625	Accept
38	0	0	1	0.99	0.99	0.05	31	0.0016129	Accept
61	-.0909091	-.290948, .1091298	1	0.99	0.99	0.05	30	0.00166667	Accept
62	-.0909091	-.290948, .1091298	1	0.99	0.99	0.05	29	0.00172414	Accept
75	0	0	1	0.99	0.99	0.05	28	0.00178571	Accept
77	-.0909091	-.290948, .1091298	0.99	0.99	0.99	0.05	27	0.00185185	Accept
78	-.0909091	-.290948, .1091298	1	0.99	0.99	0.05	26	0.00192308	Accept
79	0	0	0.99	0.99	0.99	0.05	25	0.002	Accept
80	-.0909091	-.290948, .1091298	0.99	0.99	0.99	0.05	24	0.00208333	Accept
84	0	0	1	0.99	0.99	0.05	23	0.00217391	Accept
85	0	0	1	0.99	0.99	0.05	22	0.00227273	Accept
86	0	0	1	0.99	0.99	0.05	21	0.00238095	Accept
88	-.1818182	-.5818959, .2182595	1	0.99	0.99	0.05	20	0.0025	Accept
89	0	0	1	0.99	0.99	0.05	19	0.00263158	Accept
90	-.1818182	-.5818959, .2182595	1	0.99	0.99	0.05	18	0.00277778	Accept
103	0	0	1	0.99	0.99	0.05	17	0.00294118	Accept
105	0	0	1	0.99	0.99	0.05	16	0.003125	Accept
144	-.0909091	-.290948, .1091298	0.99	0.99	0.99	0.05	15	0.00333333	Accept
145	0	0	0.99	0.99	0.99	0.05	14	0.00357143	Accept
147	0	0	0.99	0.99	0.99	0.05	13	0.00384615	Accept
148	0	0	0.99	0.99	0.99	0.05	12	0.00416667	Accept
149	0	0	0.99	0.99	0.99	0.05	11	0.00454545	Accept
150	-.0909091	-.290948, .1091298	0.99	0.99	0.99	0.05	10	0.005	Accept
152	-.1818182	-.5818959, .2182595	0.99	0.99	0.99	0.05	9	0.00555556	Accept
153	0	0	0.99	0.99	0.99	0.05	8	0.00625	Accept
154	0	0	0.99	0.99	0.99	0.05	7	0.00714286	Accept
155	0	0	0.99	0.99	0.99	0.05	6	0.00833333	Accept
156	0	0	0.99	0.99	0.99	0.05	5	0.01	Accept
157	0	0	0.99	0.99	0.99	0.05	4	0.0125	Accept
158	0	0	0.99	0.99	0.99	0.05	3	0.0166667	Accept
159	0	0	0.99	0.99	0.99	0.05	2	0.025	Accept
163	-.0909091	-.290948, .1091298	1	0.99	0.99	0.05	1	0.05	Accept
Replace with 0.99, if output is 1 – being a probabulity which cannot be 1 in a sample.
’<0.0001’, if p<0.0001
3 decimals for 0.001 < p < 0.10
4 decimals for 0.0001 < p < 0.001
P-value formatting: 2 decimals for p>0.10
